# Supplementary material for: Exploring the Extracellular Regulation of the Tumor Angiogenic Interaction Network Using a Systems Biology Model
Source: Front Physiol. 2019 Jul 18;10:823. doi: 10.3389/fphys.2019.00823 (PMC6656929; doi:10.3389/fphys.2019.00823)
Supplement: FILE S3 — MATLAB model file. [file Data_Sheet_3.zip]

Archive with 10 entries (7 files):
- Supplementary File S3/
- Supplementary File S3/.DS_Store
- __MACOSX/
- __MACOSX/Supplementary File S3/
- __MACOSX/Supplementary File S3/._.DS_Store
- Supplementary File S3/TissueModel.m
- __MACOSX/Supplementary File S3/._TissueModel.m
- Supplementary File S3/Baseline_distribution_Run.m
- __MACOSX/Supplementary File S3/._Baseline_distribution_Run.m
- __MACOSX/._Supplementary File S3
